# Supplementary material for: Neural Cell Interactions with a Surgical Grade Biomaterial Using a Simulated Injury in Brain Organotypic Slices
Source: J Funct Biomater. 2024 Nov 30;15(12):362. doi: 10.3390/jfb15120362 (PMC11678806; doi:10.3390/jfb15120362)
Supplement: Supplementary file 1 [file jfb-15-00362-s001.zip]

Archive with 1 entries (1 files):
- jfb-3287865-supplementary.pdf
